# Supplementary material for: Redundant type II cadherins define neuroepithelial cell states for cytoarchitectonic robustness
Source: Commun Biol. 2020 Oct 15;3:574. doi: 10.1038/s42003-020-01297-2 (PMC7567090; doi:10.1038/s42003-020-01297-2)
Supplement: Supplementary file 3 — Supplementary Data 1 [file 42003_2020_1297_MOESM3_ESM.xlsx]

## Sheet: Fig. 4f
	WT	Cdh6 KO	Cdh8 KO	Cdh6 KO; Cdh8 +/-	Cdh6 +/-; Cdh8 KO	Cdh8/11 DKO	Cdh6 +/-; Cdh8/11 DKO	Cdh6/8 DKO
Total length of Pax6 expression boundary (relative fold)	0.75	0.824	1.177	0.743	1.02646	1.087	1.429	1.956
	0.89	1.33	1.218	1.01	1.81018	1.07	0.9	2.992
	1.108	0.886	1.012	1.698	1.01969	0.952	1.232	2.188
	1.031	1.308	0.92	1.544	1.08156	0.859	1.201	2.389
	1.221	1.545	1.139			1.267	1.449	1.891
			1.243			0.881	1.223	1.759
			1.403					1.904
								2.616
								1.48
								1.751
mean ± s.d.	1 ± 0.184	1.179 ± 0.31	1.159 ± 0.158	1.249 ± 0.448	1.234 ± 0.385	1.019 ± 0.153	1.239 ± 0.199	2.093 ± 0.457
			①	WT	Cdh6/8 DKO	P = 0.00021526
			②	Cdh6 KO	Cdh6/8 DKO	P = 0.00151159
			③	Cdh8 KO	Cdh6/8 DKO	P = 0.00011762
			④	Cdh6 KO; Cdh8 +/-	Cdh6/8 DKO	P = 0.00856431
			⑤	Cdh6 +/-; Cdh8 KO	Cdh6/8 DKO	P = 0.00636945
			⑥	Cdh8/11 DKO	Cdh6/8 DKO	P = 0.00007734
			⑦	Cdh6 +/-; Cdh8/11 DKO	Cdh6/8 DKO	P = 0.00074319

## Sheet: Fig. 5r
	WT				Cdh8/11 DKO
	E9.0		E9.5		E9.0		E9.5
	dorsal	ventral	dorsal	ventral	dorsal	ventral	dorsal	ventral
p-H3 positive cell/ 0.01 mm2	18	14	28	18	16	22	47	26
	16	12	32	23	24	15	43	31
	14	18	27	33	23	15	44	22
	22	22	18	27			44	24
			24	14
mean ± s.d.	17.5 ± 3.416	16.5 ± 4.435	25.8 ± 5.215	23 ± 7.45	21 ± 4.359	17.333 ± 4.041	44.5 ± 1.732	25.75 ± 3.862
				①	dorsal_E9.5_WT	dorsal_E9.5_Cdh8/11 DKO	P = 0.00025428
				②	ventral_E9.5_WT	ventral_E9.5_Cdh8/11 DKO	P = 0.52789649

## Sheet: Fig. 6d
	WT		Cdh8/11 DKO
	Fb	Mb	Fb	Mb
Cell count/ 0.01 mm2	531	471	471	344
	513	468	509	341
	465	505	493	400
	508	509	533	411
	496	504	562	422
	523	507	537	407
	518	566	566	400
	555	532	547	420
mean ± s.d.	513.625 ± 26.262	507.75 ± 31.477	527.25 ± 33.589	393.125 ± 32.278
			①	WT_Fb	Cdh8/11 DKO_Fb	P = 0.38136602
			②	WT_Mb	Cdh8/11 DKO_Mb	P = 0.00000463
